# Supplementary material for: Fouling Mechanisms in the Clarification of 1,3-Propanediol Fermentation Broths by Membrane Processes
Source: Membranes (Basel). 2025 Sep 12;15(9):276. doi: 10.3390/membranes15090276 (PMC12471324; doi:10.3390/membranes15090276)
Supplement: Supplementary file 1 [file membranes-15-00276-s001.zip]

Archive with 1 entries (1 files):
- membranes-3843110-supplementary.pdf
